# Supplementary material for: Deciphering Viral Replication Dynamics in Feline Infectious Peritonitis: A Quantitative Approach
Source: Viruses. 2025 Feb 18;17(2):279. doi: 10.3390/v17020279 (PMC11860597; doi:10.3390/v17020279)
Supplement: Supplementary file 1 [file viruses-17-00279-s001.zip]

Archive with 1 entries (1 files):
- viruses-3454096-supplementary.pdf
